# Supplementary material for: Changes in serum metabolomics in idiopathic pulmonary fibrosis and effect of approved antifibrotic medication
Source: Front Pharmacol. 2022 Aug 17;13:837680. doi: 10.3389/fphar.2022.837680 (PMC9428132; doi:10.3389/fphar.2022.837680)
Supplement: Supplementary file 2 [file DataSheet2.xlsx]

## Sheet: Description
Supplementary Tables
Changes in Serum Metabolomics in Idiopathic Pulmonary Fibrosis and effect of approved antifibrotic medication
Benjamin Seeliger, Alfonso Carleo, Pedro David Wendel-Garcia, Jan Fuge, Ana Montes Worboys, Sven Schuchardt, Maria Molina-Molina, Antje Prasse
Table S1 List of significantly deregulated analytes between Cohort 1 and healthy volunteers using the R limma package.
Table S2 - List of significantly deregulated analytes between Cohort 2 and healthy volunteers using the R limma package.
Table S3 - Correlation between baseline analyte concentrations and baseline Gender-age-physiology score by Pearson's correlation
Table S4 - Significantly de-regulated analytes after treatment with nintedanib in Cohort 1 and 2 (Follow-up Sample vs baseline sample).

## Sheet: Table S1
Table S1 List of significantly deregulated analytes between Cohort 1 and healthy volunteers using the R limma package.
Analyte	logFC	AveExpr	t	P.Value	adj.P.Val	B	Class	Molecule	PubChem CID	HMDB	CHEBI
Betaine	-16.9399	31.7304	-4.44209	1.82539e-05	0.000341268	2.38826	Amino acid related	Betaine	247	HMDB0000043	17750
Methionine-Sulfoxide	-1.22528	0.637928	-5.96296	2.00865e-08	7.80026e-07	8.91755	Amino acid related	Methionine sulfoxide	158980	HMDB0002005	17016
Threonine	-33.0103	117.373	-4.01205	9.87311e-05	0.00158651	0.793332	Amino acids	L-Threonine	6288	HMDB0000167	16857
Leucine	-25.029	141.317	-2.8128	0.00563638	0.0305413	-2.94297	Amino acids	L-Leucine	6106	HMDB0000687	15603
Isoleucine	-19.5371	81.6406	-3.43358	0.000789066	0.00799358	-1.14677	Amino acids	L-Isoleucine	6306	HMDB0000172	17191
Tryptophan	-17.6132	58.6601	-4.97212	1.95444e-06	4.55385e-05	4.5169	Amino acids	L-Tryptophan	6305	HMDB0000929	16828
Histidine	-16.8879	86.1326	-3.85523	0.000177378	0.00267709	0.243333	Amino acids	L-Histidine	6274	HMDB0000177	15971
Methionine	-7.9458	25.6942	-3.85414	0.000178089	0.00267709	0.239586	Amino acids	L-Methionine	6137	HMDB0000696	16643
Serotonin	-0.196473	0.558181	-2.63056	0.00950413	0.0434447	-3.41034	Biogenic amines	Serotonin	5202	HMDB0000259	28790
Dehydroepiandrosterone sulfate	-3.64314	1.61676	-11.4251	1.24752e-21	5.81344e-19	38.5162	Hormones and related	Dehydroepiandrosterone sulfate	12594	HMDB0001032	16814
Cortisol	-0.165445	0.231112	-5.67789	7.87253e-08	2.62043e-06	7.60037	Hormones and related	Cortisol	5754	HMDB0000063	17650
Indolepropionic acid	-0.73389	0.710636	-4.41735	2.01787e-05	0.000361664	2.29317	Indoles and derivatives	Indole-3-propionic acid	3744	HMDB0002302	43580
Lysophosphatidylcholine a C16:0	-22.355	113.018	-2.78706	0.00607732	0.031505	-3.01066	Lysophosphatidylcholines
Lysophosphatidylcholine a C18:2	-15.7864	30.1377	-5.74874	5.62578e-08	2.01663e-06	7.92413	Lysophosphatidylcholines
Lysophosphatidylcholine a C18:1	-7.57836	23.8253	-4.22689	4.31078e-05	0.000744009	1.5746	Lysophosphatidylcholines
Lysophosphatidylcholine a C18:0	-7.4043	31.8167	-2.86698	0.00480202	0.0282841	-2.79865	Lysophosphatidylcholines
Lysophosphatidylcholine a C20:4	-1.98733	6.60746	-3.49935	0.000630286	0.00652696	-0.938691	Lysophosphatidylcholines
Lysophosphatidylcholine a C20:3	-0.594898	2.35033	-2.792	0.00599032	0.031505	-2.99771	Lysophosphatidylcholines
Lysophosphatidylcholine a C17:0	-0.584883	2.1623	-3.1371	0.00209061	0.0157133	-2.04312	Lysophosphatidylcholines
Lysophosphatidylcholine a C26:0	-0.101665	0.32456	-3.18694	0.00178271	0.0149517	-1.89729	Lysophosphatidylcholines
Lysophosphatidylcholine a C28:0	-0.0806949	0.300099	-3.39579	0.000896561	0.00852647	-1.26483	Lysophosphatidylcholines
Phosphatidylcholine ae C38:3	-3.01158	3.72384	-6.65822	6.21701e-10	4.13875e-08	12.2798	Phosphatidylcholines
Phosphatidylcholine ae C34:3	-3.00661	6.55261	-5.29476	4.64576e-07	1.27349e-05	5.89341	Phosphatidylcholines
Phosphatidylcholine ae C36:1	-2.48068	7.94819	-3.61738	0.000417938	0.00499383	-0.557051	Phosphatidylcholines
Phosphatidylcholine ae C38:2	-1.54844	1.64234	-7.02809	9.09188e-11	8.47657e-09	14.1448	Phosphatidylcholines
Phosphatidylcholine ae C40:5	-1.52531	2.87029	-6.01904	1.52884e-08	6.47673e-07	9.1811	Phosphatidylcholines
Phosphatidylcholine ae C40:3	-1.33769	1.00097	-7.03627	8.70886e-11	8.47657e-09	14.1866	Phosphatidylcholines
Phosphatidylcholine ae C40:4	-1.2601	1.93538	-7.12317	5.50607e-11	8.47657e-09	14.6318	Phosphatidylcholines
Phosphatidylcholine ae C38:1	-1.19584	0.576804	-6.83136	2.54264e-10	1.97478e-08	13.1468	Phosphatidylcholines
Phosphatidylcholine ae C42:5	-0.586184	1.66803	-5.06566	1.29598e-06	3.35515e-05	4.90999	Phosphatidylcholines
Phosphatidylcholine ae C40:1	-0.285962	0.93863	-4.20008	4.78815e-05	0.000796884	1.47539	Phosphatidylcholines
Phosphatidylcholine aa C40:2	-0.277566	0.257741	-6.38054	2.54909e-09	1.48484e-07	10.9131	Phosphatidylcholines
Phosphatidylcholine ae C42:4	-0.268302	0.683493	-5.00733	1.67532e-06	4.10893e-05	4.6643	Phosphatidylcholines
Phosphatidylcholine aa C40:3	-0.238481	0.440232	-5.39929	2.88301e-07	8.39677e-06	6.35159	Phosphatidylcholines
Phosphatidylcholine ae C42:3	-0.214545	0.58958	-5.50097	1.80298e-07	5.60127e-06	6.8028	Phosphatidylcholines
Phosphatidylcholine ae C42:1	-0.195733	0.278899	-7.02803	9.09503e-11	8.47657e-09	14.1445	Phosphatidylcholines
Phosphatidylcholine ae C42:2	-0.145303	0.447543	-4.44136	1.83084e-05	0.000341268	2.38543	Phosphatidylcholines
Phosphatidylcholine aa C24:0	-0.115453	0.12312	-6.21108	5.94243e-09	3.07686e-07	10.0943	Phosphatidylcholines
Phosphatidylcholine aa C42:4	-0.112804	0.141587	-6.12527	9.08184e-09	4.23214e-07	9.68425	Phosphatidylcholines
Phosphatidylcholine aa C42:6	-0.0784119	0.360304	-2.83825	0.00522915	0.029024	-2.87546	Phosphatidylcholines
Phosphatidylcholine aa C42:2	-0.0708402	0.171623	-4.6599	7.43352e-06	0.000157455	3.24213	Phosphatidylcholines
Phosphatidylcholine ae C30:1	-0.065848	0.193412	-2.63328	0.00943194	0.0434447	-3.40356	Phosphatidylcholines
Phosphatidylcholine ae C44:4	-0.057707	0.277609	-2.78665	0.00608466	0.031505	-3.01175	Phosphatidylcholines
Phosphatidylcholine ae C44:3	-0.0493561	0.100491	-4.84401	3.40384e-06	7.55327e-05	3.98682	Phosphatidylcholines
Trigonelline	1.74925	2.48213	2.94325	0.00381814	0.0248686	-2.59137	Alkaloids	Trigonelline	5570	HMDB0000875	18123
Homocysteine	4.52672	10.5669	3.06178	0.00265061	0.0190207	-2.25975	Amino acid related	Homocysteine	91552	HMDB0000742	17588
Cystine	24.718	29.2173	4.52554	1.29819e-05	0.000263024	2.71183	Amino acid related	L-Cystine	67678	HMDB0000192	16283
Glutamine	105.241	657.101	2.83853	0.00522492	0.029024	-2.87473	Amino acids	L-Glutamine	5961	HMDB0000641	18050
Ceramide(d16:1/20:0)	0.0348658	0.105611	3.0992	0.00235703	0.0174346	-2.1527	Ceramides
Ceramide(d18:1/20:0)	0.05704	0.164739	3.71454	0.000295867	0.00372632	-0.235112	Ceramides
Ceramide(d18:1/18:0)	0.0880297	0.240761	3.27735	0.00132903	0.0119101	-1.62768	Ceramides
Ceramide(d18:1/22:0)	0.225364	0.967797	2.62093	0.00976335	0.0434447	-3.43426	Ceramides
Ceramide(d18:1/24:1)	0.56746	1.83236	3.22012	0.00160164	0.0139641	-1.79908	Ceramides
Cholesteryl ester 22:6	14.7984	37.6826	3.71676	0.000293516	0.00372632	-0.227667	Cholesteryl esters
Cholesteryl ester 20:5	25.7968	71.7746	2.86697	0.00480207	0.0282841	-2.79866	Cholesteryl esters
Dihydroceramide(d18:0/24:1)	0.0725633	0.249238	3.56877	0.000495575	0.00577345	-0.7155	Dihydroceramides
Phosphatidylcholine aa C40:6	7.30121	21.0459	3.65709	0.000363192	0.00445388	-0.426308	Phosphatidylcholines
Phosphatidylcholine aa C38:6	14.2848	62.5036	3.13934	0.00207577	0.0157133	-2.03661	Phosphatidylcholines
Sphingomyelin C26:1	0.0816475	0.287681	2.67387	0.00841374	0.0412716	-3.30182	Sphingomyelins
Sphingomyelin C18:0	4.89734	22.142	2.62458	0.0096644	0.0434447	-3.42521	Sphingomyelins
Triacylglyceride(18:0_38:7)	0.0830397	0.290918	3.14385	0.00204621	0.0157133	-2.02349	Triglycerides
Triacylglyceride(18:3_38:6)	0.0837593	0.233404	2.93536	0.00391051	0.0248686	-2.61302	Triglycerides
Triacylglyceride(22:5_34:3)	0.108178	0.381867	2.59674	0.0104426	0.0450578	-3.49398	Triglycerides
Triacylglyceride(20:0_32:4)	0.126005	0.438458	2.85329	0.0050014	0.0287735	-2.83533	Triglycerides
Triacylglyceride(18:3_35:2)	0.134301	0.413173	2.99567	0.00325315	0.0216567	-2.4461	Triglycerides
Triacylglyceride(17:1_34:3)	0.205196	0.540836	2.93212	0.0039491	0.0248686	-2.62191	Triglycerides
Triacylglyceride(20:5_34:0)	0.206147	0.583508	2.61495	0.00992745	0.0434447	-3.44907	Triglycerides
Triacylglyceride(20:1_34:0)	0.212641	0.489799	3.18449	0.00179677	0.0149517	-1.90449	Triglycerides
Triacylglyceride(20:4_32:2)	0.259586	0.776164	2.61321	0.00997549	0.0434447	-3.45336	Triglycerides
Triacylglyceride(20:3_34:0)	0.268552	0.820666	2.83366	0.00530066	0.0290601	-2.8877	Triglycerides
Triacylglyceride(18:1_36:6)	0.363394	0.828924	2.57134	0.0112013	0.0478882	-3.55616	Triglycerides
Triacylglyceride(20:4_34:3)	0.391132	1.08269	3.21696	0.00161815	0.0139641	-1.80849	Triglycerides
Triacylglyceride(18:0_36:5)	0.420441	1.06994	3.29359	0.00125996	0.0115126	-1.57859	Triglycerides
Triacylglyceride(16:0_38:7)	0.423252	0.968173	3.15622	0.0019671	0.0157133	-1.98742	Triglycerides
Triacylglyceride(18:2_34:4)	0.455188	1.16774	2.61613	0.00989485	0.0434447	-3.44615	Triglycerides
Triacylglyceride(16:1_36:5)	0.469488	1.09671	3.0017	0.0031934	0.0215671	-2.42926	Triglycerides
Triacylglyceride(18:0_38:6)	0.482251	1.10515	3.8226	0.000199964	0.00274068	0.131092	Triglycerides
Triacylglyceride(22:6_34:3)	0.486535	0.815413	2.72267	0.00732141	0.0370845	-3.1776	Triglycerides
Triacylglyceride(20:4_36:4)	0.529953	1.49545	2.87774	0.00465038	0.0282841	-2.76969	Triglycerides
Triacylglyceride(16:0_40:8)	0.615069	1.219	2.86325	0.00485565	0.0282841	-2.80867	Triglycerides
Triacylglyceride(18:2_38:4)	0.627975	2.01517	2.62084	0.0097656	0.0434447	-3.43447	Triglycerides
Triacylglyceride(18:2_38:6)	0.690232	1.49008	3.06148	0.00265311	0.0190207	-2.26061	Triglycerides
Triacylglyceride(20:5_36:2)	0.710792	1.62832	2.87422	0.00469954	0.0282841	-2.77918	Triglycerides
Triacylglyceride(16:1_33:1)	0.768545	1.65909	2.66936	0.0085217	0.0413657	-3.31319	Triglycerides
Triacylglyceride(18:2_38:5)	0.82951	2.57671	2.79213	0.00598817	0.031505	-2.99739	Triglycerides
Triacylglyceride(20:5_34:2)	0.864459	1.90123	2.62385	0.00968389	0.0434447	-3.427	Triglycerides
Triacylglyceride(22:5_34:2)	0.974273	3.02819	2.64924	0.00901893	0.0428859	-3.36371	Triglycerides
Triacylglyceride(18:0_34:3)	1.10748	2.39651	3.01146	0.00309879	0.0213639	-2.40193	Triglycerides
Triacylglyceride(20:4_34:0)	1.15577	2.39496	3.84333	0.000185317	0.00269867	0.202321	Triglycerides
Triacylglyceride(20:4_36:3)	1.41245	4.20419	2.72741	0.00722256	0.0369858	-3.16544	Triglycerides
Triacylglyceride(18:1_34:4)	1.44898	3.64561	2.89961	0.00435568	0.0270633	-2.71055	Triglycerides
Triacylglyceride(22:6_32:1)	1.593	2.34411	3.40451	0.000870585	0.00845193	-1.23767	Triglycerides
Triacylglyceride(16:0_40:6)	1.59645	4.03011	3.17794	0.00183495	0.0150015	-1.92375	Triglycerides
Triacylglyceride(22:6_32:0)	1.63082	2.66001	2.93298	0.00393886	0.0248686	-2.61956	Triglycerides
Triacylglyceride(16:0_38:6)	1.68139	3.44207	3.55395	0.000521822	0.00578974	-0.763445	Triglycerides
Triacylglyceride(18:1_38:6)	1.7362	3.94972	3.40924	0.000856819	0.00845193	-1.22294	Triglycerides
Triacylglyceride(20:5_34:1)	1.83064	4.03777	2.70945	0.00760392	0.037696	-3.21146	Triglycerides
Triacylglyceride(16:0_40:7)	1.9914	3.80176	3.50413	0.000620002	0.00652696	-0.923437	Triglycerides
Triacylglyceride(16:1_36:4)	2.22657	5.87467	2.71166	0.007556	0.037696	-3.20581	Triglycerides
Triacylglyceride(22:5_34:1)	2.30045	6.30561	3.00951	0.00311748	0.0213639	-2.4074	Triglycerides
Triacylglyceride(18:1_38:5)	2.43213	7.45014	3.01455	0.0030694	0.0213639	-2.39327	Triglycerides
Triacylglyceride(16:0_38:5)	2.90049	6.4842	3.52355	0.000579826	0.0062837	-0.861294	Triglycerides
Triacylglyceride(20:4_36:2)	2.90316	7.79906	3.36413	0.000997022	0.00929224	-1.36289	Triglycerides
Triacylglyceride(20:4_34:2)	3.28934	7.50297	3.55424	0.000521291	0.00578974	-0.762499	Triglycerides
Triacylglyceride(22:6_34:2)	3.61294	5.80892	3.1467	0.00202773	0.0157133	-2.01519	Triglycerides
Triacylglyceride(18:0_36:3)	6.20917	16.9774	2.83808	0.0052318	0.029024	-2.87592	Triglycerides
Triacylglyceride(20:4_34:1)	7.17614	15.6372	3.82933	0.000195091	0.00274068	0.154188	Triglycerides
Triacylglyceride(22:6_34:1)	8.18567	11.8935	3.80989	0.000209476	0.00278903	0.0875946	Triglycerides
Triacylglyceride(18:1_34:3)	13.1776	37.5686	2.65829	0.00879226	0.0422391	-3.34104	Triglycerides

## Sheet: Table S2
Table S2 - List of significantly deregulated analytes between Cohort 2 and healthy volunteers using the R limma package.
Analyte	logFC	AveExpr	t	P.Value	adj.P.Val	B	Class	Molecule	PubChem CID	HMDB	CHEBI
Symmetric dimethylarginine	-0.094497	0.563054	-2.65628	0.0117573	0.0465043	-3.30942	Amino acid related	Symmetric dimethylarginine	169148	HMDB0003334	25682
Glycine	-63.6429	261.378	-3.04541	0.00436111	0.0232768	-2.4049	Amino acids	Glycine	750	HMDB0000123	15428
Serine	-40.3482	130.662	-4.49535	7.10936e-05	0.00224961	1.46976	Amino acids	L-Serine	5951	HMDB0000187	17115
Threonine	-30.9848	128.97	-3.4297	0.00154728	0.011089	-1.44356	Amino acids	L-Threonine	6288	HMDB0000167	16857
Histidine	-19.4196	90.0405	-5.20626	8.27855e-06	0.000458425	3.52919	Amino acids	L-Histidine	6274	HMDB0000177	15971
Tryptophan	-12.2693	67.2676	-3.5219	0.0011981	0.0102069	-1.20437	Amino acids	L-Tryptophan	6305	HMDB0000929	16828
Asparagine	-9.05952	51.8081	-2.73109	0.00976552	0.0408125	-3.14158	Amino acids	L-Asparagine	6267	HMDB0000168	17196
Cholesteryl ester 14:0	-5.91143	15.0849	-3.45559	0.00144041	0.011089	-1.37669	Cholesteryl esters
Dihexosylceramide(d18:1/24:1)	-0.126619	0.506135	-3.13532	0.00343815	0.0200408	-2.18554	Dihexosylceramides
Hexosylceramide(d18:1/24:0)	-0.339405	1.76986	-2.7891	0.00844183	0.037027	-3.00937	Hexosylceramides
Dehydroepiandrosterone sulfate	-3.25755	2.98862	-6.08677	5.61318e-07	0.000124332	6.11799	Hormones and related	Dehydroepiandrosterone sulfate	12594	HMDB0001032	16814
Cortisol	-0.185156	0.272286	-4.30444	0.000125477	0.0026817	0.928228	Hormones and related	Cortisol	5754	HMDB0000063	17650
Indolepropionic acid	-0.678961	0.974081	-2.95193	0.00556604	0.0286716	-2.62905	Indoles and derivatives	Indole-3-propionic acid	3744	HMDB0002302	43580
Lysophosphatidylcholine a C18:2	-18.5271	33.5784	-4.3432	0.000111858	0.0026817	1.03763	Lysophosphatidylcholines
Lysophosphatidylcholine a C14:0	-3.96842	8.18703	-4.02036	0.000289024	0.00412101	0.13572	Lysophosphatidylcholines
Lysophosphatidylcholine a C17:0	-1.17338	2.01341	-5.57428	2.68915e-06	0.000241485	4.61	Lysophosphatidylcholines
Hypoxanthine	-2.56366	6.30432	-4.14337	0.000201746	0.0031919	0.476719	Nucleobases and related	Hypoxanthine	790	HMDB0000157	17368
Phosphatidylcholine ae C36:1	-4.76649	7.43595	-4.41157	9.12826e-05	0.00252739	1.23133	Phosphatidylcholines
Phosphatidylcholine ae C36:2	-4.54033	10.8324	-5.58215	2.62512e-06	0.000241485	4.63318	Phosphatidylcholines
Phosphatidylcholine ae C36:4	-4.31196	14.9589	-3.16469	0.00317909	0.0187778	-2.11309	Phosphatidylcholines
Phosphatidylcholine ae C38:3	-3.85625	4.19757	-4.0789	0.000243665	0.00359812	0.297555	Phosphatidylcholines
Phosphatidylcholine ae C34:3	-3.53205	7.20595	-5.26732	6.87149e-06	0.000434867	3.70811	Phosphatidylcholines
Phosphatidylcholine aa C34:3	-3.41551	11.4646	-3.43395	0.00152925	0.011089	-1.43261	Phosphatidylcholines
Phosphatidylcholine ae C38:4	-3.28881	10.6884	-4.1214	0.000215169	0.00328689	0.415564	Phosphatidylcholines
Phosphatidylcholine ae C34:2	-3.1125	10.6759	-3.47284	0.0013732	0.011089	-1.33202	Phosphatidylcholines
Phosphatidylcholine ae C34:1	-2.10771	9.30811	-3.44973	0.00146395	0.011089	-1.39185	Phosphatidylcholines
Phosphatidylcholine ae C36:3	-2.03009	6.37216	-4.20142	0.000170097	0.0028982	0.638824	Phosphatidylcholines
Phosphatidylcholine ae C40:5	-1.87732	3.15324	-4.38594	9.85177e-05	0.00256726	1.15862	Phosphatidylcholines
Phosphatidylcholine ae C38:2	-1.86849	1.95076	-3.92415	0.000382058	0.00483576	-0.128442	Phosphatidylcholines
Phosphatidylcholine ae C40:4	-1.57266	2.15678	-4.74936	3.31423e-05	0.00128365	2.19918	Phosphatidylcholines
Phosphatidylcholine ae C40:3	-1.49104	1.3373	-3.43833	0.00151083	0.011089	-1.42129	Phosphatidylcholines
Phosphatidylcholine aa C40:5	-1.31199	5.53973	-2.91752	0.00608375	0.030282	-2.71052	Phosphatidylcholines
Phosphatidylcholine ae C42:5	-0.815012	1.72368	-5.30314	6.15955e-06	0.000434867	3.8132	Phosphatidylcholines
Phosphatidylcholine ae C40:2	-0.735458	1.5707	-4.28432	0.000133177	0.0026817	0.871541	Phosphatidylcholines
Phosphatidylcholine ae C42:4	-0.388688	0.700081	-5.56988	2.72556e-06	0.000241485	4.59706	Phosphatidylcholines
Phosphatidylcholine aa C40:2	-0.327554	0.317216	-3.36209	0.0018634	0.0126012	-1.61699	Phosphatidylcholines
Phosphatidylcholine aa C40:3	-0.316967	0.471162	-3.60872	0.000939523	0.0088555	-0.976408	Phosphatidylcholines
Phosphatidylcholine ae C34:0	-0.256598	1.26668	-2.68508	0.0109498	0.0449145	-3.24517	Phosphatidylcholines
Phosphatidylcholine ae C42:2	-0.194095	0.465838	-3.94877	0.000355794	0.00477627	-0.0610726	Phosphatidylcholines
Phosphatidylcholine ae C42:1	-0.187604	0.345459	-3.17015	0.00313301	0.0187557	-2.09958	Phosphatidylcholines
Phosphatidylcholine ae C42:3	-0.170679	0.682378	-2.77503	0.00874642	0.0379869	-3.04158	Phosphatidylcholines
Phosphatidylcholine ae C30:0	-0.168574	0.346135	-5.04332	1.35982e-05	0.000634073	3.05284	Phosphatidylcholines
Phosphatidylcholine aa C42:4	-0.114122	0.176541	-2.82788	0.00765216	0.0345909	-2.91998	Phosphatidylcholines
Phosphatidylcholine aa C42:6	-0.098625	0.373649	-3.10864	0.00369063	0.0207729	-2.25099	Phosphatidylcholines
Phosphatidylcholine aa C42:5	-0.0916786	0.221216	-3.45916	0.00142624	0.011089	-1.36745	Phosphatidylcholines
Phosphatidylcholine ae C44:4	-0.0800536	0.283189	-2.74641	0.00939815	0.0400325	-3.10682	Phosphatidylcholines
Hydroxysphingomyelin C22:2	-1.82792	6.93378	-3.42861	0.00155196	0.011089	-1.44638	Sphingomyelins
Hydroxysphingomyelin C14:1	-1.35009	4.67811	-3.8638	0.000454664	0.00559489	-0.292878	Sphingomyelins
Hydroxysphingomyelin C16:1	-0.586637	2.42892	-3.24585	0.00255631	0.0166536	-1.91104	Sphingomyelins
Triacylglyceride(16:0_37:3)	-0.389445	0.599551	-4.33333	0.000115181	0.0026817	1.00975	Triglycerides
Choline	-5.74613	19.6324	-3.19746	0.00291203	0.017826	-2.03185	Vitamins and cofactors	Choline	305	HMDB0000097	15354
Trimethylamine N-oxide	4.66531	6.34538	2.68119	0.0110558	0.0449334	-3.25388	Amine oxides	Trimethylamine N-oxide	1145	HMDB0000925	15724
Tryptophan betaine	0.642998	0.862132	3.19422	0.00293746	0.017826	-2.03991	Amino acid related	Lenticin	442106	HMDB0061115	5832
Homocysteine	1.9369	7.66432	2.88898	0.00654692	0.0318713	-2.77763	Amino acid related	Homocysteine	91552	HMDB0000742	17588
Cystine	30.2858	24.5544	6.65472	9.99383e-08	4.42727e-05	7.77968	Amino acid related	L-Cystine	67678	HMDB0000192	16283
Ceramide(d18:1/22:0)	0.182723	0.87227	2.84234	0.00737603	0.0339027	-2.88648	Ceramides
Cholesteryl ester 22:6	19.519	35.6784	4.24159	0.000151104	0.00278913	0.751393	Cholesteryl esters
Diacylglyceride(18:2_18:2)	1.06024	2.86676	2.92859	0.00591247	0.0297639	-2.68437	Diglycerides
Diacylglyceride(18:1_18:2)	2.42256	6.95622	2.93296	0.00584605	0.0297639	-2.67402	Diglycerides
Dihydroceramide(d18:0/24:1)	0.136208	0.262395	4.61237	5.00645e-05	0.00170605	1.80468	Dihydroceramides
Phosphatidylcholine aa C40:6	8.93732	19.6638	4.44224	8.33086e-05	0.00246038	1.31849	Phosphatidylcholines
Phosphatidylcholine aa C38:6	22.3964	62.5865	3.76727	0.000599527	0.00703194	-0.553835	Phosphatidylcholines
Phosphatidylcholine aa C34:2	45.2946	277.27	3.11067	0.00367084	0.0207729	-2.24603	Phosphatidylcholines
Phosphatidylcholine aa C34:1	64.2351	194.27	5.02647	1.43132e-05	0.000634073	3.00369	Phosphatidylcholines
Sphingomyelin C26:0	0.0529673	0.117	2.83982	0.00742339	0.0339027	-2.89232	Sphingomyelins
Triacylglyceride(20:2_34:3)	0.140682	0.399122	2.91286	0.00615721	0.0303071	-2.7215	Triglycerides
Triacylglyceride(22:5_34:3)	0.233231	0.418605	3.46936	0.00138649	0.011089	-1.34103	Triglycerides
Triacylglyceride(20:3_34:3)	0.519179	0.748776	4.73346	3.47715e-05	0.00128365	2.15326	Triglycerides
Triacylglyceride(16:1_38:4)	0.546558	0.939584	3.65829	0.000816989	0.00814824	-0.845135	Triglycerides
Triacylglyceride(20:4_34:3)	0.632094	1.09566	3.65368	0.000827699	0.00814824	-0.857376	Triglycerides
Triacylglyceride(20:3_34:0)	0.690645	0.975238	4.2526	0.00014627	0.00278913	0.78232	Triglycerides
Triacylglyceride(18:1_38:7)	0.704354	1.10808	2.69111	0.0107874	0.0446619	-3.23166	Triglycerides
Triacylglyceride(18:0_38:6)	0.808378	1.13762	3.53555	0.00115331	0.010018	-1.16868	Triglycerides
Triacylglyceride(16:0_38:7)	0.833721	1.06719	3.04754	0.0043367	0.0232768	-2.39973	Triglycerides
Triacylglyceride(17:1_36:3)	0.877527	1.78124	3.42121	0.00158395	0.011138	-1.46544	Triglycerides
Triacylglyceride(22:4_34:2)	0.903348	1.21665	3.546	0.00112013	0.00992436	-1.14133	Triglycerides
Triacylglyceride(20:4_36:4)	0.977491	1.58173	3.39593	0.00169812	0.0117542	-1.53039	Triglycerides
Triacylglyceride(16:0_40:8)	1.08128	1.28894	3.70562	0.000714504	0.00777185	-0.719068	Triglycerides
Triacylglyceride(18:2_36:5)	1.10418	1.87595	2.65672	0.0117446	0.0465043	-3.30844	Triglycerides
Triacylglyceride(20:4_34:0)	1.19262	2.05008	3.49489	0.00129164	0.0107962	-1.27474	Triglycerides
Triacylglyceride(22:6_34:3)	1.34719	1.14991	3.7153	0.000695143	0.00777185	-0.693212	Triglycerides
Triacylglyceride(20:2_34:1)	1.48018	3.33135	2.84258	0.00737143	0.0339027	-2.88591	Triglycerides
Triacylglyceride(20:3_34:2)	1.49185	3.34297	2.75842	0.00911939	0.0392222	-3.0795	Triglycerides
Triacylglyceride(18:2_38:5)	1.52091	2.70659	3.10723	0.00370442	0.0207729	-2.25444	Triglycerides
Triacylglyceride(18:2_38:6)	1.60189	1.78905	4.01022	0.00029768	0.00412101	0.107762	Triglycerides
Triacylglyceride(16:0_38:6)	2.59104	3.42622	3.54734	0.00111597	0.00992436	-1.13784	Triglycerides
Triacylglyceride(16:1_36:4)	2.95851	5.58541	3.22446	0.00270813	0.017387	-1.96457	Triglycerides
Triacylglyceride(16:0_38:4)	3.11134	5.94027	3.25704	0.00248017	0.0163987	-1.88297	Triglycerides
Triacylglyceride(20:4_36:3)	3.20736	4.77589	3.68874	0.000749539	0.00787785	-0.764109	Triglycerides
Triacylglyceride(22:6_32:1)	3.26595	2.78946	3.70327	0.000719291	0.00777185	-0.725353	Triglycerides
Triacylglyceride(22:6_32:0)	3.29401	3.08785	3.2169	0.00276381	0.017491	-1.98344	Triglycerides
Triacylglyceride(16:0_40:7)	3.35923	3.94784	3.57897	0.00102139	0.00942655	-1.0548	Triglycerides
Triacylglyceride(16:0_38:5)	4.29905	6.36	4.22273	0.000159748	0.00283074	0.698495	Triglycerides
Triacylglyceride(18:2_36:4)	4.38015	9.55541	2.73615	0.00964281	0.0406835	-3.13012	Triglycerides
Triacylglyceride(18:1_38:6)	5.20281	5.36776	3.68169	0.000764667	0.00787785	-0.782904	Triglycerides
Triacylglyceride(20:4_34:2)	5.815	7.89541	4.28877	0.000131437	0.0026817	0.884061	Triglycerides
Triacylglyceride(20:4_36:2)	6.23988	8.77405	3.35936	0.00187738	0.0126012	-1.62396	Triglycerides
Triacylglyceride(18:2_34:0)	7.92232	22.3027	2.8788	0.00672012	0.0323588	-2.80149	Triglycerides
Triacylglyceride(22:6_34:2)	8.28227	7.31562	3.93616	0.000369015	0.00480805	-0.0955896	Triglycerides
Triacylglyceride(20:4_34:1)	11.8607	16.0249	3.76514	0.000603191	0.00703194	-0.559577	Triglycerides
Triacylglyceride(16:1_36:3)	12.9949	23.7511	3.20493	0.00285419	0.0178086	-2.01327	Triglycerides
Triacylglyceride(18:2_36:3)	15.638	29.9519	3.03254	0.00451095	0.02351	-2.43599	Triglycerides
Triacylglyceride(22:6_34:1)	17.6341	14.6654	4.18748	0.000177222	0.00290776	0.599828	Triglycerides
Triacylglyceride(16:1_36:2)	25.7753	38.373	3.63247	0.000878758	0.00846282	-0.91362	Triglycerides
Triacylglyceride(18:2_36:2)	28.1238	53.5622	3.09186	0.00385832	0.0213655	-2.292	Triglycerides
Triacylglyceride(18:2_34:2)	32.4268	79.0919	2.81097	0.00798765	0.0353853	-2.95906	Triglycerides
Triacylglyceride(18:1_36:3)	47.7098	99.3973	2.81606	0.00788534	0.0352849	-2.94732	Triglycerides
Triacylglyceride(18:2_34:1)	63.5923	177.805	2.66419	0.0115304	0.046436	-3.29183	Triglycerides
Triacylglyceride(18:1_36:2)	82.0592	155.005	2.86733	0.00692032	0.0329645	-2.8283	Triglycerides
Triacylglyceride(16:0_36:3)	83.278	200.178	3.04053	0.00441728	0.0232959	-2.41668	Triglycerides
Triacylglyceride(18:1_34:2)	111.387	246.595	3.05416	0.00426184	0.0232768	-2.38369	Triglycerides
Triacylglyceride(16:0_36:2)	121.935	286.081	2.85708	0.00710386	0.0334788	-2.85219	Triglycerides

## Sheet: Table S3
Table S3 - Correlation between baseline analyte concentrations and baseline Gender-age-physiology score by Pearson's correlation
	Pearson's correlation coefficient	p-value	FDR	Class	Molecule	PubChem CID	HMDB	CHEBI
Dodecanoylcarnitine	0.286088	0.00203082	0.0176096	Acylcarnitines
Decanoylcarnitine	0.280842	0.00247248	0.0196918	Acylcarnitines
Homoarginine	-0.277086	0.00284015	0.0219623	Amino acid related	Homo-L-arginine	9085	HMDB0000670	27747
Valine	-0.246512	0.00819432	0.041506	Amino acids	L-Valine	6287	HMDB0000883	16414
Diacylglyceride(16:0_16:1)	-0.326375	0.000394279	0.00856569	Diglycerides
Diacylglyceride(16:0_18:1)	-0.304128	0.00100294	0.0113993	Diglycerides
Diacylglyceride(17:0_18:1)	-0.281795	0.0023863	0.0195091	Diglycerides
Dehydroepiandrosterone sulfate	-0.255531	0.00607019	0.0342043	Hormones and related	Dehydroepiandrosterone sulfate	12594	HMDB0001032	16814
Lysophosphatidylcholine a C14:0	-0.315324	0.000632565	0.00893258	Lysophosphatidylcholines
Lysophosphatidylcholine a C16:1	-0.309054	0.000820666	0.00980591	Lysophosphatidylcholines
Lysophosphatidylcholine a C20:3	-0.272786	0.00332085	0.0228545	Lysophosphatidylcholines
Lysophosphatidylcholine a C16:0	-0.257618	0.00565474	0.0329389	Lysophosphatidylcholines
Lysophosphatidylcholine a C18:0	-0.25442	0.00630218	0.0345508	Lysophosphatidylcholines
Phosphatidylcholine aa C34:4	-0.270711	0.0035781	0.0234844	Phosphatidylcholines
Triacylglyceride(14:0_32:2)	-0.32976	0.0003399	0.00856569	Triglycerides
Triacylglyceride(14:0_34:0)	-0.335149	0.000267408	0.00856569	Triglycerides
Triacylglyceride(14:0_34:1)	-0.330814	0.000324432	0.00856569	Triglycerides
Triacylglyceride(14:0_34:2)	-0.322607	0.000464181	0.00856569	Triglycerides
Triacylglyceride(14:0_34:3)	-0.318576	0.000551439	0.00856569	Triglycerides
Triacylglyceride(16:0_28:1)	-0.323133	0.00045377	0.00856569	Triglycerides
Triacylglyceride(16:0_28:2)	-0.356207	0.000100358	0.00856569	Triglycerides
Triacylglyceride(16:0_30:2)	-0.351061	0.000128339	0.00856569	Triglycerides
Triacylglyceride(16:0_32:0)	-0.33398	0.000281796	0.00856569	Triglycerides
Triacylglyceride(16:0_32:1)	-0.329823	0.000338944	0.00856569	Triglycerides
Triacylglyceride(16:0_32:2)	-0.327732	0.000371582	0.00856569	Triglycerides
Triacylglyceride(16:0_32:3)	-0.318644	0.000549847	0.00856569	Triglycerides
Triacylglyceride(16:0_34:4)	-0.319112	0.000539023	0.00856569	Triglycerides
Triacylglyceride(16:1_28:0)	-0.327699	0.000372118	0.00856569	Triglycerides
Triacylglyceride(17:0_32:1)	-0.328607	0.000357579	0.00856569	Triglycerides
Triacylglyceride(18:0_30:0)	-0.319033	0.000540844	0.00856569	Triglycerides
Triacylglyceride(18:0_30:1)	-0.326414	0.000393604	0.00856569	Triglycerides
Triacylglyceride(18:0_32:0)	-0.319434	0.000531698	0.00856569	Triglycerides
Triacylglyceride(18:0_32:1)	-0.331439	0.000315566	0.00856569	Triglycerides
Triacylglyceride(18:0_32:2)	-0.322483	0.000466655	0.00856569	Triglycerides
Triacylglyceride(18:1_28:1)	-0.330279	0.000332201	0.00856569	Triglycerides
Triacylglyceride(18:1_30:0)	-0.326031	0.00040023	0.00856569	Triglycerides
Triacylglyceride(18:1_30:1)	-0.331292	0.000317636	0.00856569	Triglycerides
Triacylglyceride(18:1_30:2)	-0.323001	0.000456366	0.00856569	Triglycerides
Triacylglyceride(18:2_30:1)	-0.326057	0.000399779	0.00856569	Triglycerides
Triacylglyceride(18:3_30:0)	-0.345862	0.000163831	0.00856569	Triglycerides
Triacylglyceride(18:3_32:0)	-0.320549	0.000507008	0.00856569	Triglycerides
Triacylglyceride(20:4_30:0)	-0.334835	0.00027121	0.00856569	Triglycerides
Triacylglyceride(20:4_32:0)	-0.333844	0.000283522	0.00856569	Triglycerides
Triacylglyceride(16:1_32:0)	-0.316424	0.000603982	0.00893258	Triglycerides
Triacylglyceride(20:4_32:1)	-0.315854	0.000618643	0.00893258	Triglycerides
Triacylglyceride(16:1_30:1)	-0.31115	0.00075274	0.00938905	Triglycerides
Triacylglyceride(18:1_32:3)	-0.310739	0.00076563	0.00938905	Triglycerides
Triacylglyceride(18:3_32:1)	-0.312424	0.000714025	0.00938905	Triglycerides
Triacylglyceride(20:3_32:0)	-0.311976	0.000727438	0.00938905	Triglycerides
Triacylglyceride(20:4_32:2)	-0.31248	0.000712351	0.00938905	Triglycerides
Triacylglyceride(14:0_36:1)	-0.305857	0.000935146	0.0108945	Triglycerides
Triacylglyceride(18:2_30:0)	-0.302899	0.00105384	0.0116926	Triglycerides
Triacylglyceride(16:0_34:0)	-0.301382	0.00111991	0.0121367	Triglycerides
Triacylglyceride(14:0_35:1)	-0.296245	0.00137273	0.014082	Triglycerides
Triacylglyceride(14:0_35:2)	-0.295925	0.00139007	0.014082	Triglycerides
Triacylglyceride(18:2_28:0)	-0.29683	0.0013415	0.014082	Triglycerides
Triacylglyceride(16:1_34:0)	-0.293978	0.00149998	0.014401	Triglycerides
Triacylglyceride(18:1_26:0)	-0.293734	0.00151427	0.014401	Triglycerides
Triacylglyceride(18:1_32:0)	-0.294306	0.00148092	0.014401	Triglycerides
Triacylglyceride(16:0_34:1)	-0.29043	0.00172072	0.0160371	Triglycerides
Triacylglyceride(14:0_38:4)	-0.287362	0.00193496	0.0173402	Triglycerides
Triacylglyceride(18:0_34:3)	-0.287453	0.00192832	0.0173402	Triglycerides
Triacylglyceride(16:1_32:2)	-0.285655	0.0020644	0.0176096	Triglycerides
Triacylglyceride(17:1_32:1)	-0.285476	0.00207838	0.0176096	Triglycerides
Triacylglyceride(17:0_34:1)	-0.284753	0.00213587	0.0177735	Triglycerides
Triacylglyceride(18:3_34:0)	-0.280618	0.00249317	0.0196918	Triglycerides
Triacylglyceride(18:0_34:2)	-0.276754	0.0028749	0.0219623	Triglycerides
Triacylglyceride(14:0_38:5)	-0.27504	0.00306044	0.0222147	Triglycerides
Triacylglyceride(16:0_33:1)	-0.275081	0.00305591	0.0222147	Triglycerides
Triacylglyceride(16:1_32:1)	-0.274699	0.00309861	0.0222147	Triglycerides
Triacylglyceride(20:3_32:1)	-0.274957	0.00306966	0.0222147	Triglycerides
Triacylglyceride(18:1_32:1)	-0.273153	0.00327722	0.0228545	Triglycerides
Triacylglyceride(22:5_32:0)	-0.272668	0.003335	0.0228545	Triglycerides
Triacylglyceride(16:1_34:3)	-0.271938	0.00342385	0.0231234	Triglycerides
Triacylglyceride(14:0_36:2)	-0.270977	0.00354409	0.0234844	Triglycerides
Triacylglyceride(20:2_32:1)	-0.27004	0.00366491	0.0237201	Triglycerides
Triacylglyceride(16:0_33:2)	-0.266978	0.00408604	0.0260835	Triglycerides
Triacylglyceride(18:1_32:2)	-0.266578	0.00414417	0.0260971	Triglycerides
Triacylglyceride(16:0_34:2)	-0.265418	0.00431685	0.026822	Triglycerides
Triacylglyceride(16:0_35:1)	-0.263439	0.00462632	0.0283666	Triglycerides
Triacylglyceride(16:0_34:3)	-0.258829	0.00542532	0.0324128	Triglycerides
Triacylglyceride(18:0_36:1)	-0.259182	0.00536013	0.0324128	Triglycerides
Triacylglyceride(18:2_32:0)	-0.2577	0.00563885	0.0329389	Triglycerides
Triacylglyceride(16:1_34:1)	-0.256232	0.00592767	0.0341024	Triglycerides
Triacylglyceride(16:0_38:7)	-0.255183	0.00614206	0.0342043	Triglycerides
Triacylglyceride(17:0_34:2)	-0.25507	0.00616559	0.0342043	Triglycerides
Triacylglyceride(16:1_38:5)	-0.252271	0.00677368	0.0358697	Triglycerides
Triacylglyceride(18:1_31:0)	-0.252564	0.00670752	0.0358697	Triglycerides
Triacylglyceride(18:1_33:0)	-0.252644	0.0066897	0.0358697	Triglycerides
Triacylglyceride(16:0_36:6)	-0.250048	0.0072938	0.03819	Triglycerides
Triacylglyceride(16:1_38:4)	-0.246946	0.00807867	0.0413699	Triglycerides
Triacylglyceride(16:1_36:1)	-0.242886	0.00921849	0.0461916	Triglycerides
Triacylglyceride(16:1_34:2)	-0.241413	0.00966557	0.0479166	Triglycerides
Trihexosylceramide(d18:1/24:1)	0.249317	0.00747238	0.0386903	Trihexosylceramides

## Sheet: Table S4
Table S4 - Significantly de-regulated analytes after treatment with nintedanib in Cohort 1 and 2 (Follow-up Sample vs baseline sample).
COHORT 1
Analyte	logFC	AveExpr	t	P.Value	adj.P.Val	B	Class	Molecule	PubChem CID	HMDB	CHEBI	LMID
Acetylcarnitine	-0.981642	7.02142	-3.35751	0.00102694	0.0334316	-0.937687	Acylcarnitines	L-Acetylcarnitine	7045767	HMDB0000201	57589	LMFA07070050
Phosphatidylcholine aa C36:1	3.67761	42.6104	2.92668	0.00403317	0.0487261	-2.14211	Phosphatidylcholines
Phosphatidylcholine aa C36:3	7.44776	100.737	3.10501	0.00232735	0.0406351	-1.6607	Phosphatidylcholines
Phosphatidylcholine ae C34:2	1.66134	10.9481	4.00733	0.000101908	0.0128265	1.13415	Phosphatidylcholines
Phosphatidylcholine ae C34:3	0.86403	6.19127	3.41252	0.000854076	0.0331666	-0.773867	Phosphatidylcholines
Phosphatidylcholine ae C36:3	0.949104	6.55813	4.23877	4.18386e-05	0.0128265	1.94081	Phosphatidylcholines
Triacylglyceride(14:0_32:2)	0.965676	2.6563	2.94812	0.00377985	0.0487261	-2.08553	Triglycerides
Triacylglyceride(14:0_34:0)	1.66863	4.79827	3.26129	0.00141027	0.0351871	-1.21884	Triglycerides
Triacylglyceride(14:0_34:1)	10.1306	32.3604	3.03139	0.00292872	0.0436523	-1.86243	Triglycerides
Triacylglyceride(14:0_34:2)	4.30806	15.2464	3.14628	0.00204251	0.0406351	-1.54582	Triglycerides
Triacylglyceride(14:0_34:3)	0.842801	2.87599	3.06567	0.00263278	0.042306	-1.76901	Triglycerides
Triacylglyceride(14:0_35:1)	0.282363	0.980568	3.46008	0.000727025	0.0331666	-0.630472	Triglycerides
Triacylglyceride(14:0_35:2)	0.201915	0.875343	3.0042	0.00318493	0.0436523	-1.93587	Triglycerides
Triacylglyceride(14:0_36:1)	1.7829	6.80303	3.0981	0.0023785	0.0406351	-1.67981	Triglycerides
Triacylglyceride(16:0_28:1)	1.91712	3.68276	3.47985	0.000679613	0.0331666	-0.570364	Triglycerides
Triacylglyceride(16:0_28:2)	0.621913	1.20681	3.98681	0.000110099	0.0128265	1.06427	Triglycerides
Triacylglyceride(16:0_30:2)	1.2347	2.98534	3.46063	0.000725656	0.0331666	-0.628793	Triglycerides
Triacylglyceride(16:0_32:0)	9.42942	32.1169	2.94105	0.00386165	0.0487261	-2.10421	Triglycerides
Triacylglyceride(16:0_32:2)	5.75881	19.5199	3.08977	0.00244159	0.0406351	-1.70281	Triglycerides
Triacylglyceride(16:0_32:3)	1.05607	3.07151	3.17395	0.00186996	0.0406351	-1.46805	Triglycerides
Triacylglyceride(16:1_28:0)	0.532112	1.19609	3.29633	0.00125736	0.0344666	-1.11723	Triglycerides
Triacylglyceride(16:1_30:1)	0.789473	2.37766	3.01304	0.00309944	0.0436523	-1.91205	Triglycerides
Triacylglyceride(17:0_32:1)	0.302594	1.14511	3.1246	0.00218783	0.0406351	-1.60633	Triglycerides
Triacylglyceride(17:0_34:1)	0.996388	4.83673	2.93291	0.00395792	0.0487261	-2.12569	Triglycerides
Triacylglyceride(18:0_30:0)	1.06378	2.71652	3.14289	0.00206464	0.0406351	-1.55531	Triglycerides
Triacylglyceride(18:0_30:1)	0.758221	1.79253	3.42579	0.000816663	0.0331666	-0.734009	Triglycerides
Triacylglyceride(18:0_32:1)	2.09978	7.2919	3.02151	0.00301953	0.0436523	-1.88918	Triglycerides
Triacylglyceride(18:0_32:2)	0.645916	2.22801	3.25603	0.00143467	0.0351871	-1.23402	Triglycerides
Triacylglyceride(18:1_26:0)	1.98832	3.61605	3.61556	0.000424695	0.0331666	-0.150295	Triglycerides
Triacylglyceride(18:1_28:1)	1.73405	3.68851	4.00201	0.000103973	0.0128265	1.11601	Triglycerides
Triacylglyceride(18:1_30:0)	12.7669	40.3601	3.10095	0.00235731	0.0406351	-1.67194	Triglycerides
Triacylglyceride(18:1_30:1)	6.37627	20.5653	3.22189	0.0016028	0.0373453	-1.33198	Triglycerides
Triacylglyceride(18:1_30:2)	1.19103	3.51511	3.34344	0.00107612	0.0334316	-0.979213	Triglycerides
Triacylglyceride(18:2_28:0)	1.4296	2.98708	3.47649	0.000687458	0.0331666	-0.580597	Triglycerides
Triacylglyceride(18:2_30:0)	3.79896	11.5944	3.34566	0.00106822	0.0334316	-0.972673	Triglycerides
Triacylglyceride(18:2_30:1)	1.90497	5.71878	3.47882	0.000682015	0.0331666	-0.57351	Triglycerides
Triacylglyceride(18:2_33:0)	0.411809	2.01313	3.04166	0.00283702	0.0436523	-1.83455	Triglycerides
Triacylglyceride(18:3_30:0)	0.660939	1.64746	3.32278	0.00115239	0.0335634	-1.03996	Triglycerides
Triacylglyceride(18:3_32:0)	1.25	4.92575	2.92302	0.00407794	0.0487261	-2.15174	Triglycerides
COHORT 2
Analyte	logFC	AveExpr	t	P.Value	adj.P.Val	B	Class	Molecule	method	PubChem CID	HMDB	CHEBI
Cystine	-15.1135	27.6714	-4.25233	0.000219406	0.012369	0.568382	Amino acid related	L-Cystine	LC	67678	HMDB0000192	16283
Arginine	27.9632	130.155	3.54954	0.00141098	0.0454538	-1.17626	Amino acids	L-Arginine	LC	6322	HMDB0000517	16467
Aspartic Acid	28.8469	43.8138	4.9282	3.52836e-05	0.00795646	2.29512	Amino acids	L-Aspartic acid	LC	5960	HMDB0000191	17053
Glutamic Acid	68.753	135.283	4.19859	0.00025347	0.0127016	0.432434	Amino acids	L-Glutamic acid	LC	33032	HMDB0000148	16015
Glycine	101.322	293.31	4.50889	0.000109864	0.00990971	1.22096	Amino acids	Glycine	LC	750	HMDB0000123	15428
Phenylalanine	37.3935	96.1448	4.62551	8.01384e-05	0.0090356	1.51907	Amino acids	L-Phenylalanine	LC	6140	HMDB0000159	17295
Serine	35.3059	133.89	4.27143	0.000208426	0.012369	0.616764	Amino acids	L-Serine	LC	5951	HMDB0000187	17115
Diacylglyceride(16:0_18:1)	2.117	5.13448	3.56176	0.00136691	0.0454538	-1.14671	Diglycerides
Diacylglyceride(16:0_18:2)	1.09025	2.36028	3.76594	0.000801264	0.0327384	-0.648127	Diglycerides
Lysophosphatidylcholine a C16:0	53.3699	138	4.30699	0.000189411	0.012369	0.706943	Lysophosphatidylcholines
Lysophosphatidylcholine a C17:0	0.780356	1.93779	3.73418	0.000871088	0.0327384	-0.726263	Lysophosphatidylcholines
Lysophosphatidylcholine a C18:0	18.1281	40.069	4.75902	5.58174e-05	0.00839122	1.86108	Lysophosphatidylcholines
Lysophosphatidylcholine a C18:1	8.20006	28.7207	3.92121	0.000531511	0.0239711	-0.263605	Lysophosphatidylcholines
Choline	12.3721	23.9966	6.70822	3.05015e-07	0.000137562	6.78707	Vitamins and cofactors	Choline	LC	305	HMDB0000097	15354
